# Supplementary material for: Glycoprotein nonmetastatic melanoma protein B regulates lysosomal integrity and lifespan of senescent cells
Source: Sci Rep. 2022 Apr 20;12:6522. doi: 10.1038/s41598-022-10522-3 (PMC9021310; doi:10.1038/s41598-022-10522-3)
Supplement: Supplementary file 1 — Supplementary Information 1. [file 41598_2022_10522_MOESM1_ESM.xlsx]

## Sheet: Binding molecules
Supplementary Table 1: List for molecules binding to Gpnmb
Entrez Gene Id	Gene Symbol	Gene Description
7879	RAB7A	RAB7A, member RAS oncogene family
10015	PDCD6IP	programmed cell death 6 interacting protein
5594	MAPK1	mitogen-activated protein kinase 1
293	SLC25A6	solute carrier family 25 (mitochondrial carrier; adenine nucleotide translocator), member 6
581	BAX	BCL2-associated X protein
10527	IPO7	importin 7
3688	ITGB1	integrin, beta 1 (fibronectin receptor, beta polypeptide, antigen CD29 includes MDF2, MSK12)
9218	VAPA	VAMP (vesicle-associated membrane protein)-associated protein A, 33kDa
3159	HMGA1	high mobility group AT-hook 1
7416	VDAC1	voltage-dependent anion channel 1
998	CDC42	cell division cycle 42 (GTP binding protein, 25kDa)
1499	CTNNB1	catenin (cadherin-associated protein), beta 1, 88kDa
81502	HM13	histocompatibility (minor) 13
11140	CDC37	cell division cycle 37 homolog (S. cerevisiae)
7533	YWHAH	tyrosine 3-monooxygenase/tryptophan 5-monooxygenase activation protein, eta polypeptide
7345	UCHL1	ubiquitin carboxyl-terminal esterase L1 (ubiquitin thiolesterase)
1374	CPT1A	carnitine palmitoyltransferase 1A (liver)
706	TSPO	translocator protein (18kDa)
7095	SEC62	SEC62 homolog (S. cerevisiae)
3308	HSPA4	heat shock 70kDa protein 4
9868	TOMM70A	translocase of outer mitochondrial membrane 70 homolog A (S. cerevisiae)
10204	NUTF2	nuclear transport factor 2
51555	PEX5L	peroxisomal biogenesis factor 5-like
8766	RAB11A	RAB11A, member RAS oncogene family
682	BSG	basigin (Ok blood group)
4641	MYO1C	myosin IC
6745	SSR1	signal sequence receptor, alpha
8775	NAPA	N-ethylmaleimide-sensitive factor attachment protein, alpha
3998	LMAN1	lectin, mannose-binding, 1
30846	EHD2	EH-domain containing 2
10938	EHD1	EH-domain containing 1
54732	TMED9	transmembrane emp24 protein transport domain containing 9
23214	XPO6	exportin 6
6642	SNX1	sorting nexin 1
9276	COPB2	coatomer protein complex, subunit beta 2 (beta prime)
55737	VPS35	vacuolar protein sorting 35 homolog (S. cerevisiae)
23788	MTCH2	mitochondrial carrier 2
9554	SEC22B	SEC22 vesicle trafficking protein homolog B (S. cerevisiae) (gene/pseudogene)
7476	WNT7A	wingless-type MMTV integration site family, member 7A
377	ARF3	ADP-ribosylation factor 3
9897	KIAA0196	KIAA0196
10067	SCAMP3	secretory carrier membrane protein 3
4131	MAP1B	microtubule-associated protein 1B
23095	KIF1B	kinesin family member 1B
3799	KIF5B	kinesin family member 5B
506	ATP5B	ATP synthase, H+ transporting, mitochondrial F1 complex, beta polypeptide
515	ATP5F1	ATP synthase, H+ transporting, mitochondrial Fo complex, subunit B1
539	ATP5O	ATP synthase, H+ transporting, mitochondrial F1 complex, O subunit
140735	DYNLL2	dynein, light chain, LC8-type 2
8301	PICALM	phosphatidylinositol binding clathrin assembly protein
30844	EHD4	EH-domain containing 4
25923	ATL3	atlastin GTPase 3
6709	SPTAN1	spectrin, alpha, non-erythrocytic 1 (alpha-fodrin)
5701	PSMC2	proteasome (prosome, macropain) 26S subunit, ATPase, 2
5685	PSMA4	proteasome (prosome, macropain) subunit, alpha type, 4
2876	GPX1	glutathione peroxidase 1
5691	PSMB3	proteasome (prosome, macropain) subunit, beta type, 3
5690	PSMB2	proteasome (prosome, macropain) subunit, beta type, 2
5694	PSMB6	proteasome (prosome, macropain) subunit, beta type, 6
5689	PSMB1	proteasome (prosome, macropain) subunit, beta type, 1
2040	STOM	stomatin
857	CAV1	caveolin 1, caveolae protein, 22kDa
3678	ITGA5	integrin, alpha 5 (fibronectin receptor, alpha polypeptide)
5806	PTX3	pentraxin 3, long
10313	RTN3	reticulon 3
5683	PSMA2	proteasome (prosome, macropain) subunit, alpha type, 2
10856	RUVBL2	RuvB-like 2 (E. coli)
200916	RPL22L1	ribosomal protein L22-like 1
3098	HK1	hexokinase 1
4860	PNP	purine nucleoside phosphorylase
5705	PSMC5	proteasome (prosome, macropain) 26S subunit, ATPase, 5
10213	PSMD14	proteasome (prosome, macropain) 26S subunit, non-ATPase, 14
10935	PRDX3	peroxiredoxin 3
5518	PPP2R1A	protein phosphatase 2, regulatory subunit A, alpha
9446	GSTO1	glutathione S-transferase omega 1
435	ASL	argininosuccinate lyase
2746	GLUD1	glutamate dehydrogenase 1
586	BCAT1	branched chain amino-acid transaminase 1, cytosolic
9520	NPEPPS	aminopeptidase puromycin sensitive
1889	ECE1	endothelin converting enzyme 1
3162	HMOX1	heme oxygenase (decycling) 1
38	ACAT1	acetyl-CoA acetyltransferase 1
25824	PRDX5	peroxiredoxin 5
4967	OGDH	oxoglutarate (alpha-ketoglutarate) dehydrogenase (lipoamide)
823	CAPN1	calpain 1, (mu/I) large subunit
7323	UBE2D3	ubiquitin-conjugating enzyme E2D 3
5714	PSMD8	proteasome (prosome, macropain) 26S subunit, non-ATPase, 8
5686	PSMA5	proteasome (prosome, macropain) subunit, alpha type, 5
5721	PSME2	proteasome (prosome, macropain) activator subunit 2 (PA28 beta)
7466	WFS1	Wolfram syndrome 1 (wolframin)
5836	PYGL	phosphorylase, glycogen, liver
8078	USP5	ubiquitin specific peptidase 5 (isopeptidase T)
2053	EPHX2	epoxide hydrolase 2, cytoplasmic
3030	HADHA	hydroxyacyl-CoA dehydrogenase/3-ketoacyl-CoA thiolase/enoyl-CoA hydratase (trifunctional protein), alpha subunit
3295	HSD17B4	hydroxysteroid (17-beta) dehydrogenase 4
2109	ETFB	electron-transfer-flavoprotein, beta polypeptide
7001	PRDX2	peroxiredoxin 2
6448	SGSH	N-sulfoglucosamine sulfohydrolase
5214	PFKP	phosphofructokinase, platelet
4190	MDH1	malate dehydrogenase 1, NAD (soluble)
11313	LYPLA2	lysophospholipase II
5352	PLOD2	procollagen-lysine, 2-oxoglutarate 5-dioxygenase 2
3301	DNAJA1	DnaJ (Hsp40) homolog, subfamily A, member 1
523	ATP6V1A	ATPase, H+ transporting, lysosomal 70kDa, V1 subunit A
537	ATP6AP1	ATPase, H+ transporting, lysosomal accessory protein 1
25956	SEC31B	SEC31 homolog B (S. cerevisiae)
10576	CCT2	chaperonin containing TCP1, subunit 2 (beta)
10574	CCT7	chaperonin containing TCP1, subunit 7 (eta)
1727	CYB5R3	cytochrome b5 reductase 3
10694	CCT8	chaperonin containing TCP1, subunit 8 (theta)
2617	GARS	glycyl-tRNA synthetase
5464	PPA1	pyrophosphatase (inorganic) 1
6472	SHMT2	serine hydroxymethyltransferase 2 (mitochondrial)
353	APRT	adenine phosphoribosyltransferase
5351	PLOD1	procollagen-lysine, 2-oxoglutarate 5-dioxygenase 1
4199	ME1	malic enzyme 1, NADP(+)-dependent, cytosolic
4144	MAT2A	methionine adenosyltransferase II, alpha
159	ADSS	adenylosuccinate synthase
7358	UGDH	UDP-glucose 6-dehydrogenase
2539	G6PD	glucose-6-phosphate dehydrogenase
29789	OLA1	Obg-like ATPase 1
7384	UQCRC1	ubiquinol-cytochrome c reductase core protein I
5160	PDHA1	pyruvate dehydrogenase (lipoamide) alpha 1
54205	CYCS	cytochrome c, somatic
6888	TALDO1	transaldolase 1
928	CD9	CD9 molecule
7525	YES1	v-yes-1 Yamaguchi sarcoma viral oncogene homolog 1
2783	GNB2	guanine nucleotide binding protein (G protein), beta polypeptide 2
5829	PXN	paxillin
2274	FHL2	four and a half LIM domains 2
2022	ENG	endoglin
10109	ARPC2	actin related protein 2/3 complex, subunit 2, 34kDa
3927	LASP1	LIM and SH3 protein 1
10544	PROCR	protein C receptor, endothelial
23191	CYFIP1	cytoplasmic FMR1 interacting protein 1
4162	MCAM	melanoma cell adhesion molecule
64855	FAM129B	family with sequence similarity 129, member B
1500	CTNND1	catenin (cadherin-associated protein), delta 1
26509	MYOF	myoferlin
476	ATP1A1	ATPase, Na+/K+ transporting, alpha 1 polypeptide
83706	FERMT3	fermitin family member 3
5175	PECAM1	platelet/endothelial cell adhesion molecule
10411	RAPGEF3	Rap guanine nucleotide exchange factor (GEF) 3
5245	PHB	prohibitin
2782	GNB1	guanine nucleotide binding protein (G protein), beta polypeptide 1
55611	OTUB1	OTU domain, ubiquitin aldehyde binding 1
1490	CTGF	connective tissue growth factor
10062	NR1H3	nuclear receptor subfamily 1, group H, member 3
9518	GDF15	growth differentiation factor 15
3597	IL13RA1	interleukin 13 receptor, alpha 1
4735	2019-09-02	septin 2
23176	2019-09-08	septin 8
8801	SUCLG2	succinate-CoA ligase, GDP-forming, beta subunit
23075	SWAP70	SWAP switching B-cell complex 70kDa subunit
51168	MYO15A	myosin XVA
347733	TUBB2B	tubulin, beta 2B class IIb
51199	NIN	ninein (GSK3B interacting protein)
11144	DMC1	DMC1 dosage suppressor of mck1 homolog, meiosis-specific homologous recombination (yeast)
47	ACLY	ATP citrate lyase
2051	EPHB6	EPH receptor B6
10054	UBA2	ubiquitin-like modifier activating enzyme 2
51123	ZNF706	zinc finger protein 706
7417	VDAC2	voltage-dependent anion channel 2
5111	PCNA	proliferating cell nuclear antigen
397	ARHGDIB	Rho GDP dissociation inhibitor (GDI) beta
2245	FGD1	FYVE, RhoGEF and PH domain containing 1
832	CAPZB	capping protein (actin filament) muscle Z-line, beta
396	ARHGDIA	Rho GDP dissociation inhibitor (GDI) alpha
10550	ARL6IP5	ADP-ribosylation-like factor 6 interacting protein 5
10726	NUDC	nuclear distribution gene C homolog (A. nidulans)
89796	NAV1	neuron navigator 1
768211	RELL1	RELT-like 1
10627	MYL12A	myosin, light chain 12A, regulatory, non-sarcomeric
203547	VMA21	VMA21 vacuolar H+-ATPase homolog (S. cerevisiae)
8341	HIST1H2BN	histone cluster 1, H2bn
389898	UBE2NL	ubiquitin-conjugating enzyme E2N-like
2969	GTF2I	general transcription factor IIi
51144	HSD17B12	hydroxysteroid (17-beta) dehydrogenase 12
23780	APOL2	apolipoprotein L, 2
10457	GPNMB	glycoprotein (transmembrane) nmb
7045	TGFBI	transforming growth factor, beta-induced, 68kDa
22949	PTGR1	prostaglandin reductase 1
28234	SLCO1B3	solute carrier organic anion transporter family, member 1B3
1717	DHCR7	7-dehydrocholesterol reductase
720	C4A	complement component 4A (Rodgers blood group)
5055	SERPINB2	serpin peptidase inhibitor, clade B (ovalbumin), member 2
826	CAPNS1	calpain, small subunit 1
10226	PLIN3	perilipin 3
5099	PCDH7	protocadherin 7
2734	GLG1	golgi glycoprotein 1
5271	SERPINB8	serpin peptidase inhibitor, clade B (ovalbumin), member 8
4898	NRD1	nardilysin (N-arginine dibasic convertase)
4837	NNMT	nicotinamide N-methyltransferase
5496	PPM1G	protein phosphatase, Mg2+/Mn2+ dependent, 1G
3142	HLX	H2.0-like homeobox
8544	PIR	pirin (iron-binding nuclear protein)
6748	SSR4	signal sequence receptor, delta
7922	SLC39A7	solute carrier family 39 (zinc transporter), member 7
57333	RCN3	reticulocalbin 3, EF-hand calcium binding domain
10598	AHSA1	AHA1, activator of heat shock 90kDa protein ATPase homolog 1 (yeast)
5110	PCMT1	protein-L-isoaspartate (D-aspartate) O-methyltransferase
27101	CACYBP	calcyclin binding protein
93166	PRDM6	PR domain containing 6
6675	UAP1	UDP-N-acteylglucosamine pyrophosphorylase 1
10072	DPP3	dipeptidyl-peptidase 3
887	CCKBR	cholecystokinin B receptor
84620	ST6GAL2	ST6 beta-galactosamide alpha-2,6-sialyltranferase 2
6876	TAGLN	transgelin
221613	HIST1H2AA	histone cluster 1, H2aa
4330	MN1	meningioma (disrupted in balanced translocation) 1
27125	AFF4	AF4/FMR2 family, member 4
8407	TAGLN2	transgelin 2
56100	PCDHGB6	protocadherin gamma subfamily B, 6
81888	HYI	hydroxypyruvate isomerase (putative)
116068	LYSMD3	LysM, putative peptidoglycan-binding, domain containing 3
165100	C2orf57	chromosome 2 open reading frame 57
25938	HEATR5A	HEAT repeat containing 5A
28901	IGKV1D-16	immunoglobulin kappa variable 1D-16
54497	HEATR5B	HEAT repeat containing 5B
55246	CCDC25	coiled-coil domain containing 25
654364	NME1-NME2	NME1-NME2 readthrough
80003	PCNXL2	pecanex-like 2 (Drosophila)
90313	TP53I13	tumor protein p53 inducible protein 13
6235	RPS29	ribosomal protein S29
